# Supplementary material for: annot8r: GO, EC and KEGG annotation of EST datasets
Source: BMC Bioinformatics. 2008 Apr 9;9:180. doi: 10.1186/1471-2105-9-180 (PMC2324097; doi:10.1186/1471-2105-9-180)
Supplement: Additional file 1 — Zipped tar archive that contains the program, the user guide and sample files needed for running the tutorial. [file 1471-2105-9-180-S1.gz]

Archive with 7 entries (6 files):
- annot8r_1.1
- annot8r_1.1/annot8r.pl
- annot8r_1.1/annot8r_UG.doc
- annot8r_1.1/annot8r_UG.pdf
- annot8r_1.1/CHANGELOG
- annot8r_1.1/README
- annot8r_1.1/test.fsa
