# Supplementary material for: annot8r: GO, EC and KEGG annotation of EST datasets
Source: BMC Bioinformatics. 2008 Apr 9;9:180. doi: 10.1186/1471-2105-9-180 (PMC2324097; doi:10.1186/1471-2105-9-180)
Supplement: Additional file 1 — Zipped tar archive that contains the program, the user guide and sample files needed for running the tutorial. [file 1471-2105-9-180-S1.gz › annot8r_1.1/CHANGELOG]

1.01		20/08/2007
- a few improvements in database/script interaction 
- fixed broken download links
- tidied up comments and text output for user interface


1.1		27/11/2007
- modified database scheme and output to include more info to assist the user in
assessing ambigous annotations  
