# Supplementary material for: annot8r: GO, EC and KEGG annotation of EST datasets
Source: BMC Bioinformatics. 2008 Apr 9;9:180. doi: 10.1186/1471-2105-9-180 (PMC2324097; doi:10.1186/1471-2105-9-180)
Supplement: Additional file 1 — Zipped tar archive that contains the program, the user guide and sample files needed for running the tutorial. [file 1471-2105-9-180-S1.gz › annot8r_1.1/README]

README

Version
annot8r version 1.1 (20/11/2007)

Summary
annot8r is a tool to annotate protein (or nucleotide) sequences with GO-terms,
EC-numbers and KEGG pathways. annotation is based on similarity to annotated
sequences of the UniProt database. For details see the user guide which is
shipped with this distribution.

Installation
Simply copy the file "annot8r.pl" into a directory in your path. The program is
started by entering annot8r.pl in a terminal window.

Dependancies
annot8r uses the BioPerl module, BLAST and postgreSQL. These programs need to be
installed before using annot8r. Please see user guide for further details.
